# Supplementary material for: Hidden delays of climate mitigation benefits in the race for electric vehicle deployment
Source: Nat Commun. 2023 May 31;14:3164. doi: 10.1038/s41467-023-38182-5 (PMC10232456; doi:10.1038/s41467-023-38182-5)
Supplement: Supplementary file 3 — Source data [file 41467_2023_38182_MOESM3_ESM.xlsx]

## Sheet: Fig.1
Figure 1a
(a)	GBET	0	0-0.5	0.5-1	1-1.5	1.5-2	2-2.5	2.5-3	3-3.5	3.5-4	4-4.5	4.5-5	5-5.5	5.5-6	6-6.5	6.5-7	7-7.5	7.5-8	8-8.5	8.5-9	9-9.5	9.5-10	10-10.5	10.5-11	>11
	Vehicle volume (unit)	24994	28380	50537	36030	61828	27655	99691	218945	174537	141025	87528	77340	83750	68488	69521	50945	30385	24906	19033	20218	4110	10324	3345	42562
(b)	GBET	0	0-1	1-2	2-3	3-4	4-5	5-6	6-7	7-8	8-9	9-10	10-11	>11
	Vehicle volume (unit)	0	14165	13086	1849	13397	46571	4307	1650	1475	947	790	2198	10166
(c)	GBET	0	0-1	1-2	2-3	3-4	4-5	5-6	6-7	7-8	8-9	9-10	10-11	>11
	Vehicle volume (unit)	24994	64752	84772	125497	380085	181982	156532	136359	79855	42992	23538	13672	32396

## Sheet: Fig.2a
Figure 2a
	Province	Average greenhouse gas break-even time of battery electric vehicles (years)
	Guizhou	0.85949
	Guangxi	1.04924
	Hunan	1.1198
	Tianjin	1.14135
	Sichuan	1.46588
	Shanxi	1.54474
	Hubei	1.59274
	Guangdong	1.60907
	Gansu	1.71417
	Hebei	1.81562
	Zhejiang	2.00581
	Shandong	2.01557
	Fujian	2.10376
	Jiangsu	2.18507
	Yunnan	2.31257
	Anhui	2.64857
	Qinghai	2.65382
	Henan	2.78403
	Hainan	2.8392
	Shaanxi	3.11509
	Shanghai	3.28556
	Xinjiang	3.31444
	Ningxia	3.62268
	Neimenggu	3.68302
	Chongqing	4.22258
	Beijing	4.3654
	Tibet	5.5
	Liaoning	6.88028
	Heilongjiang	7.08888
	Jilin	7.85124
	Jiangxi	8.10742

## Sheet: Fig.2b
Figure 2b
	Province	Composition of size classes (%)					Composition of transport modes (%)			Vehicle kilometres travelled (km/year)	Greenhouse gas emission intensity of grid (gCO2e/kWh)
		A00	A0	A	B	C	Car	SUV	MPV
	Guizhou	0.687421	0.0847302	0.206578	0.0180307	0.00323989	0.891542	0.00669061	0.101768	7832.92	498.294
	Guangxi	0.901889	0.0350824	0.0582203	0.00473275	7.5123e-05	0.962964	0.004883	0.0321526	2169.06	414.448
	Hunan	0.61497	0.197099	0.177952	0.00110241	0.00887728	0.777082	0.0125907	0.210328	6186.66	534.615
	Tianjin	0.761004	0.129643	0.101471	0.000930449	0.00695252	0.845446	0.0112943	0.14326	6594.66	801.128
	Sichuan	0.348283	0.209205	0.365163	0.0356093	0.0417402	0.646995	0.0167898	0.336216	11851.4	116.016
	Shanxi	0.626403	0.204232	0.161086	0.00294388	0.00533579	0.758786	0.0117755	0.229439	6793.95	729.876
	Hubei	0.460663	0.0980303	0.427132	0.00159399	0.0125811	0.869748	0.000967779	0.129284	11269.2	377.867
	Guangdong	0.154003	0.330584	0.474223	0.0152963	0.0258936	0.622147	0.179088	0.198764	15927.1	593.25
	Gansu	0.332779	0.279534	0.385469	0.00110926	0.00110926	0.678492	0.0094235	0.312084	9141.78	433.887
	Hebei	0.702877	0.145897	0.139098	0.00268061	0.00944753	0.836553	0.00320356	0.160243	4240.5	698.094
	Zhejiang	0.386931	0.2062	0.377724	0.00920638	0.019939	0.762808	0.0654107	0.171781	7650.98	612.073
	Shandong	0.76924	0.150598	0.074425	0.0021912	0.00354646	0.83632	0.00569959	0.15798	3550.69	759.908
	Fujian	0.101428	0.373282	0.514354	0.00262019	0.00831625	0.600456	0.0118094	0.387735	9977.61	474.864
	Jiangsu	0.363783	0.205652	0.39556	0.0047701	0.0302346	0.747966	0.0238735	0.228161	8340.62	729.522
	Yunnan	0.491547	0.122032	0.379584	0.00166282	0.00517321	0.8594	0.0149654	0.125635	2590.38	94.5216
	Anhui	0.515146	0.192203	0.282334	0.000702432	0.00961454	0.656789	0.0172966	0.325914	5325.52	760.18
	Qinghai	0.0567766	0.0842491	0.855311	0.003663	0	0.908425	0.0018315	0.0897436	9011.62	145.98
	Henan	0.763262	0.113531	0.113478	0.00232566	0.00740307	0.869283	0.0161376	0.114579	2993.86	744.148
	Hainan	0.207108	0.286765	0.488562	0.00898693	0.00857843	0.642565	0.0245098	0.332925	6651.31	534.969
	Shaanxi	0.177985	0.167964	0.62183	0.00470207	0.0275187	0.745009	0.0234333	0.231558	7340.41	723.525
	Shanghai	0.206165	0.153348	0.525724	0.0260974	0.0886648	0.645631	0.00265538	0.351714	8491.23	797.603
	Xinjiang	0.0909091	0.540107	0.364973	0	0.0040107	0.368984	0.0040107	0.627005	6971.48	640.038
	Ningxia	0.601518	0.252372	0.134725	0	0.0113852	0.726755	0	0.273245	3169.57	670.008
	Neimenggu	0.314086	0.405949	0.23622	0.00437445	0.0393701	0.500437	0.00874891	0.490814	5590.19	690.636
	Chongqing	0.240017	0.230437	0.510894	0.00373039	0.0149216	0.690547	0.15905	0.150403	4031.42	568.876
	Beijing	0.278706	0.253303	0.424854	0.0205358	0.0226009	0.585356	0.00105386	0.41359	4836.59	791.708
	Tibet	0.558824	0.117647	0.235294	0	0.0882353	0.676471	0	0.323529	678.024	38.411
	Liaoning	0.128139	0.328571	0.501732	0.00865801	0.0329004	0.487013	0.0251082	0.487879	3512.18	592.159
	Heilongjiang	0.291139	0.347197	0.298373	0.0108499	0.0524412	0.464738	0.034358	0.500904	2680.04	687.404
	Jilin	0.190487	0.714609	0.0810872	0.000906002	0.0129105	0.263873	0.000453001	0.735674	2542.83	629.946
	Jiangxi	0.830959	0.139458	0.0290567	0.000456204	7.01853e-05	0.856436	0.00136861	0.142195	2520.76	693.306
	National average	-					-			6144.02	567.008
